# Supplementary material for: The value of a single character: the Paleogene European land snail Ferussina Grateloup, 1827 is likely a cyclophorid (Gastropoda, Caenogastropoda)
Source: Zookeys. 2020 Mar 12;918:29–40. doi: 10.3897/zookeys.918.50135 (PMC7082398; doi:10.3897/zookeys.918.50135)
Supplement: Supplementary material 1 [file zookeys-918-029-s001.xlsx]

## Sheet: locs_Ferussina
Taxon	Authorship	Locality	Alternative names	Country	Latitude (approx)	Longitude (approx)	Record uncertain	Type locality	Basis of record	Stratigraphy	Stratigraphy info from	Stratigraphic interval (Fig. 1)	Notes
Ferussina anomphalus	(Sandberger, 1871)	Altkirch		France	47.6167	7.25	x		Wenz 1923	Haguenau Formation, Brunnstadt Member ('Melanienkalk', Priabonian)	Wenz 1923	late Eocene
Ferussina anomphalus	(Sandberger, 1871)	Alzey (Weinheim)		Germany	49.745	8.05196		x	Wenz 1923	Alzey Formation ('Meeressand', Rupelian)	Wenz 1923	early Oligocene	includes locality "Zeilstück"
Ferussina anomphalus	(Sandberger, 1871)	Cordes-sur-Ciel	Cordes	France	44.0667	1.95			Rey 1975	Calcaires de Cordes (middle Rupelian to early Chattian)	Wenz 1923	early Oligocene
Ferussina anomphalus	(Sandberger, 1871)	Quaix-en-Chartreuse	Quaix, ravin de Montpertuis, près de Grenoble (Isère)	France	45.25	5.71667	x		Touraine 1976	Chattian	Touraine 1976	late Oligocene
Ferussina anomphalus	(Sandberger, 1871)	Sigriswil (Ralligen Castle)	Schloss Ralligen bei Thun	Switzerland	46.707	7.72606			Wenz 1923	Sulzheim Formation ('Cyrenenmergel', Rupelian)	Wenz 1923	early Oligocene
Ferussina anomphalus	(Sandberger, 1871)	Undervelier (Montois)	Le Mentois	Switzerland	47.3019	7.21373			Wenz 1923	Sulzheim Formation ('Cyrenenmergel', Rupelian)	Wenz 1923	early Oligocene
Ferussina anomphalus	(Sandberger, 1871)	Waldböckelheim	Waldbökelheim	Germany	49.8167	7.71667		x	Wenz 1923	Alzey Formation ('Meeressand', Rupelian)	Wenz 1923	early Oligocene
Ferussina anomphalus capellini	(Sandberger, 1873)	Blaustein (Arnegg)		Germany	48.4152	9.88126		x	Salvador et al. 2016	Rupelian	Salvador et al. 2016	early Oligocene
Ferussina anostomaeformis	Grateloup, 1827	Dax		France	43.7069	-1.05139			Wenz 1923	Chattian	Wenz 1923	late Oligocene
Ferussina anostomaeformis	Grateloup, 1827	Gaas		France	43.6132	-1.03576		x	Wenz 1923	31.6 Ma (Rupelian)	Cahuzac & Janssen 2010	early Oligocene
Ferussina anostomaeformis	Grateloup, 1827	Saint-Paul-lès-Dax (Abesse)		France	43.7494	-1.09383		x	Wenz 1923	Chattian	Lozouet 1998	late Oligocene
Ferussina anostomaeformis	Grateloup, 1827	Saint-Paul-lès-Dax	Saint Paul	France	43.7256	-1.05278			Wenz 1923	Chattian	Wenz 1923	late Oligocene
Ferussina anostomaeformis	Grateloup, 1827	Saint-Paul-lès-Dax (Quillac)		France	43.715	-1.10175			Wenz 1923	Chattian	Wenz 1923	late Oligocene
Ferussina anostomaeformis italica	(Sacco, 1886)	Carcare		Italy	44.3546	8.29039		x	Wenz 1923	Rupelian	Harzhauser et al. 2016	early Oligocene
Ferussina anostomaeformis italica	(Sacco, 1886)	Cassinelle		Italy	44.6015	8.56345			Wenz 1923	Rupelian	Wenz 1923	early Oligocene
Ferussina anostomaeformis italica	(Sacco, 1886)	Dego		Italy	44.4445	8.30761		x	Wenz 1923	Rupelian	Harzhauser et al. 2016	early Oligocene
Ferussina anostomaeformis italica	(Sacco, 1886)	Mioglia		Italy	44.4921	8.41435		x	Wenz 1923	Rupelian	Wenz 1923	early Oligocene
Ferussina anostomaeformis italica	(Sacco, 1886)	Roccaforte Mondovì		Italy	44.3172	7.74426			Wenz 1923	Chattian	Wenz 1923	late Oligocene
Ferussina anostomaeformis italica	(Sacco, 1886)	Sassello		Italy	44.4804	8.49375		x	Wenz 1923	Rupelian	Wenz 1923	early Oligocene
Ferussina anostomaeformis italica	(Sacco, 1886)	Valle Bormida	Val Bormida di Spigno	Italy	44.5402	8.325			Wenz 1923	Rupelian	Wenz 1923	early Oligocene
Ferussina cf. anostomaeformis	Grateloup, 1827	Orthez (Paren)	Parren near Orthez (Basses-Pyrénées)	France	43.4965	-0.725294	x		Wenz 1923	Serravallian	Cahuzac & Janssen 2010	Miocene
Ferussina globosa	Dumas, 1876	Euzet	Euzet-les-Bains near Alais	France	44.074	4.23404			Wenz 1923	Priabonian	Wenz 1923	late Eocene
Ferussina globosa	Dumas, 1876	Fons	Fons-outre-Gardon	France	43.9	4.18333		x	Wenz 1923	Priabonian	Wenz 1923	late Eocene
Ferussina globosa	Dumas, 1876	Guillaumat [not found]		France	locality not found	locality not found			Wenz 1923	Phosphorites du Quercy (late Eocene to late Oligocene)	Wenz 1923	(excluded)
Ferussina globosa	Dumas, 1876	Hounoux	Honnoux	France	43.1287	2.0015			Wenz 1923	Priabonian	Wenz 1923	late Eocene
Ferussina globosa	Dumas, 1876	Paris (Montmartre)		France	48.8862	2.34284			Rey 1968	Marnes du gypse (Priabonian)	Wenz 1923	late Eocene
Ferussina globosa	Dumas, 1876	Souvignargues (Les Carteyrades)	Le Roc des Carteirades	France	43.8282	4.13183			Wenz 1923	Priabonian	Wenz 1923	late Eocene
Ferussina lapicida	Leufroy, 1828	Aix-en-Provence	Aix	France	43.5283	5.44973			Wenz 1923	Lutetian	Wenz 1923	middle Eocene
Ferussina lapicida	Leufroy, 1828	Aramon (La Choisity)	La Choisité near Aramon	France	43.9283	4.71047			Wenz 1923	Lutetian	Wenz 1923	middle Eocene
Ferussina lapicida	Leufroy, 1828	Carcassonne		France	43.2167	2.35			Wenz 1923	Lutetian	Wenz 1923	middle Eocene
Ferussina lapicida	Leufroy, 1828	Carlencas-et-Levas (Bois de Levas)	Bois de Levas near Bédarieux	France	43.6167	3.23333			Wenz 1923	Lutetian	Wenz 1923	middle Eocene
Ferussina lapicida	Leufroy, 1828	Castries (Mas de Rou)	Mas-de-Roux near Castries	France	43.6747	4.01749			Wenz 1923	Lutetian	Wenz 1923	middle Eocene
Ferussina lapicida	Leufroy, 1828	Combaillaux (Mas de Gentil)	Mas Gentil; Mas-Gentil	France	43.6663	3.79919			Wenz 1923	Lutetian	Wenz 1923	middle Eocene
Ferussina lapicida	Leufroy, 1828	Coustouge	Coustage	France	43.0468	2.74381			Wenz 1923	Lutetian	Wenz 1923	middle Eocene
Ferussina lapicida	Leufroy, 1828	Crampagna		France	43.0313	1.60196			Wenz 1923	Lutetian	Wenz 1923	middle Eocene
Ferussina lapicida	Leufroy, 1828	Grabels		France	43.648	3.79865			Wenz 1923	Lutetian	Wenz 1923	middle Eocene
Ferussina lapicida	Leufroy, 1828	Grabels (Valmaillargues)		France	43.659	3.81652		x	Wenz 1923	Lutetian	Wenz 1923	middle Eocene	includes "Rondonnel, à Valmargues, près Montpellier" (type loc. of F. lapicida)
Ferussina lapicida	Leufroy, 1828	Jacou		France	43.6614	3.91222			Wenz 1923	Lutetian	Wenz 1923	middle Eocene
Ferussina lapicida	Leufroy, 1828	Jonquières		France	49.3895	2.73206			Wenz 1923	Lutetian	Wenz 1923	middle Eocene
Ferussina lapicida	Leufroy, 1828	Jonquières (Saint-Félix)	Saint Félix-de-Lodève [error by Wenz]; Saint Felix	France	43.0312	2.71366			Wenz 1923	middle Lutetian	Wenz 1923	middle Eocene
Ferussina lapicida	Leufroy, 1828	La Bastide-de-Bousignac	Bastide-de-Bousignac near Mirepoix; Labastide-de-Bousignac	France	43.0556	1.88533			Wenz 1923	Lutetian	Wenz 1923	middle Eocene
Ferussina lapicida	Leufroy, 1828	Limbrassac	Lombrassac	France	43.0164	1.84248			Wenz 1923	Calcaires de Montaiguet (Lutetian)	Wenz 1923	middle Eocene
Ferussina lapicida	Leufroy, 1828	Meyreuil (Montaiguet hill)	Montaiguet near Aix	France	43.4979	5.48992			Wenz 1923	Calcaires de Montaiguet (Lutetian)	Wenz 1923	middle Eocene
Ferussina aff. lapicida	Leufroy, 1828	Moret-Loing-et-Orvanne (Épisy)	Episy	France	48.3345	2.78634			Wenz 1923	Calcaire de Saint Ouen (Bartonian)	Dollfus 1906, Wenz 1923	middle Eocene
Ferussina lapicida	Leufroy, 1828	Teyran		France	43.6853	3.92889			Wenz 1923	Calcaire de Castres (late Lutetian)	Wenz 1923	middle Eocene
Ferussina praeglobosa	(Roman, 1904)	Saint-Mamert-du-Gard	Saint Mamert; Saint Mammert; Saint-Mammert-les-Jasses	France	43.8884	4.18725		x	Wenz 1923	Bartonian	Wenz 1923	middle Eocene
Ferussina striata	(Deshayes, 1828)	Bouxwiller (Haut-Rhin)	Buchsweiler (Unterelsass); Buxweiler	France	47.5051	7.34534		x	Wenz 1923	Bouxwiller Formation (Lutetian)	Berger et al. 2005	middle Eocene
Ferussina striata	(Deshayes, 1828)	Les Diablerets	Diablerets	Switzerland	46.35	7.15897			Wenz 1923	Priabonian	Wenz 1923	late Eocene
Ferussina striata	(Deshayes, 1828)	Pointe de la Grand Vire	Grand'vire; Grand-Vire	Switzerland	46.1912	7.0812			Wenz 1923	Priabonian	Wenz 1923	late Eocene
Ferussina tricarinata	(Braun, 1838)	Ehingen (Donau) (undifferentiated, Ehingen Beds)	Ehingen a. D.	Germany	48.2846	9.72367			Wenz 1923	Ehingen Beds (late Chattian)	Kadolsky 2015	late Oligocene
Ferussina tricarinata	(Braun, 1838)	Ehrenberg (Wüstensachsen, former coalmine 'Lettengraben')		Germany	50.505	10.023	x		Wenz 1923	Chattian	Wenz 1923	late Oligocene	stratigraphy questionable according to Kadolsky 2008b
Ferussina tricarinata	(Braun, 1838)	Gaimersheim		Germany	48.807	11.368			Kadolsky 2008b	MP 27 (Chattian)	Kadolsky 2008b	late Oligocene
Ferussina tricarinata	(Braun, 1838)	Gunzenheim		Germany	48.7842	10.7653			Kadolsky 2008b	MP 27 (Chattian)	Kadolsky 2008b	late Oligocene
Ferussina tricarinata	(Braun, 1838)	Hochheim-Flörsheim (quarries in Falkenberg graben)		Germany	50.0077	8.39244		x	Wenz 1923	Hochheim Formation ('Landschneckenkalk', Chattian)	Kadolsky 1995	late Oligocene
Ferussina tricarinata	(Braun, 1838)	Ilbesheim bei Landau in der Pfalz (Kleine Kalmit)	Kleiner Kalmit near Ilbesheim	Germany	49.1882	8.05712			Wenz 1923	Hochheim Formation ('Landschneckenkalk', Chattian)	Kadolsky 1995	late Oligocene
Ferussina tricarinata	(Braun, 1838)	Krumbach		Austria	47.4831	9.93583			Wenz 1935	Chattian	Schnabel 2007	late Oligocene
Ferussina tricarinata	(Braun, 1838)	Oberleichtersbach (doline)		Germany	50.2768	9.79487			Kadolsky 2008b	MP 30 (latest Chattian)	Kadolsky 2008a	late Oligocene
Ferussina tricarinata	(Braun, 1838)	Oppenheim-Nierstein	Nierstein	Germany	49.8643	8.34615			Wenz 1923	Chattien: Landschneckenkalk	Kadolsky 2008b	late Oligocene
Ferussina tricarinata	(Braun, 1838)	Riedlingen (Emerberg)		Germany	48.2248	9.50493			Wenz 1923	Formation du Gypse d'Aix ('Ramondi Beds', Chattian)	Wenz 1923	late Oligocene
Ferussina tricarinata	(Braun, 1838)	Rottenbuch		Germany	47.7333	10.9667			Kadolsky 2008b	MP 30 (latest Chattian)	Kadolsky 2008b	late Oligocene
Ferussina tricarinata	(Braun, 1838)	Saucats (Péloua)	Le Peloua	France	44.6564	-0.56213	x		Wenz 1923	early Burdigalian	Cahuzac & Janssen 2010	Miocene
Ferussina tricarinata	(Braun, 1838)	Saucats (Pont-Pourquey)	Pontpourquey; Portpourquey	France	44.6513	-0.607889	x		Wenz 1923	early Burdigalian	Cahuzac & Janssen 2010	Miocene
Ferussina tricarinata	(Braun, 1838)	Sornetan		Switzerland	47.2746	7.21686			Wenz 1923	Formation du Gypse d'Aix ('Ramondi Beds', Chattian)	Wenz 1923	late Oligocene
References
Cahuzac B, Janssen AW (2010) Eocene to Miocene holoplanktonic Mollusca (Gastropoda) of the Aquitaine Basin, southwest France. Scripta geologica 141: 1-193.
Berger J-P, Reichenbacher B, Becker D, Grimm M, Grimm K, Picot L, Storni A, Pirkenseer C, Schaefer A (2005) Eocene-Pliocene time scale and stratigraphy of the Upper Rhine Graben (URG) and the Swiss Molasse Basin (SMB). International Journal of Earth Sciences 94(4): 711-731. doi: 10.1007/s00531-005-0479-y.
Dollfus GF (1906) Feuille de Bourges au 320.000e (Révision des faunes continentales). In: Anonymous (Ed.) Comptes rendus des collaborateurs pour la campagne de 1905. Bulletin des services de la carte géologique de la France et des topographies souterraines 16: 284-304. URL: 23.645
Harzhauser M, Mandic O, Büyükmeriç Y, Neubauer TA, Kadolsky D, Landau BM (2016) A Rupelian mangrove swamp mollusc fauna from the Thrace Basin in Turkey. Archiv für Molluskenkunde 145(1): 23-58. doi: 10.1127/arch.moll/1869-0963/145/023-058.
Kadolsky D (1995) Stratigraphie und Molluskenfaunen von "Landschneckenkalk" und "Cerithienschichten" im Mainzer Becken (Oberoligozän bis Untermiozän?), 2: Revision der aquatischen Mollusken des Landschneckenkalkes. Archiv für Molluskenkunde 124(1/2): 1-55.
Kadolsky D (2008a) Mollusks from the Late Oligocene of Oberleichtersbach (Rhön Mountains, Germany). Part 1: Overview and preliminary biostratigraphical, palaeoecological and palaeogeographical conclusions. Courier Forschungsinstitut Senckenberg 260: 89-101.
Kadolsky D (2008b) Mollusks from the Late Oligocene of Oberleichtersbach (Rhön Mountains, Germany). Part 2: Gastropoda. Neritimorpha and Caenogastropoda. Courier Forschungsinstitut Senckenberg 260: 103-137.
Kadolsky D (2015) Nichtmarine und perihaline Molluskenfaunen im Tertiär Europas, 11. - Eine Molluskenfauna aus der Unteren Bunten Molasse des Alpenvorlandes (Bayern, Oligozän): Die Fundstelle Habach 5. Geologica Saxonica 61(1): 53-72.
Lozouet P (1998) Nouvelles espèces de gastéropodes (Mollusca: Gastropoda) de l'oligocène et du miocène inférieur d'Aquitaine (Sud-Ouest de la France). Cossmanniana 5(3-4): 61-102.
Rey R (1968) L'Oligocène a partir des mollusques continentaux. Annales Guébhard 44: 162-196.
Rey R (1975) Gastéropodes continentaux et hypohalins de l'Oligocène et du Miocène inférieur. (Suite 1). Revue scientifique du Bourbonnais et du Centre de la France 1975: 43-80.
Salvador RB, Höltke O, Rasser MW, Kadolsky D (2016) Annotated type catalogue of the continental fossil gastropods in the Staatliches Museum für Naturkunde Stuttgart, Germany. Palaeodiversity 9: 15-70. doi: 10.18476/pale.v9.a3.
Schnabel T (2007) Die känozoischen Filholiidae Wenz 1923. Teil 4: Die eo- und oligozänen Vertreter der Gattung Triptychia, nebst Bemerkungen zur Ökologie und geo- bzw. stratigraphischen Verbreitung der Filholiidae sowie zur Evolution der Gattung Triptychia (Gastropoda, Pulmonata, Clausilioidea). Archiv für Molluskenkunde 136(1): 25-57. doi: 10.1127/arch.moll/0003-9284/136/025-057.
Touraine F (1976) Une révision de l'Oligocène du Royans (Drôme-Isère). Géologie Alpine 52: 105-114.
Wenz W (1923-1930) Fossilium Catalogus I: Animalia. Gastropoda extramarina tertiaria. W. Junk, Berlin, 3387 pp.
Wenz W (1935) Weitere Beiträge zur Land- und Süßwasser-Molluskenfauna der subalpinen Molasse des Pfändergebietes. Senckenbergiana 17: 223-225. URL: 23.413
